# Supplementary material for: A High-Coverage Epitope-Based Vaccine Design for EIAV Envelope Polyprotein Using an Immunoinformatic Approach
Source: Vet Sci. 2026 Mar 17;13(3):279. doi: 10.3390/vetsci13030279 (PMC13030653; doi:10.3390/vetsci13030279)
Supplement: Supplementary file 1 [file vetsci-13-00279-s001.zip]

Archive with 1 entries (1 files):
- vetsci-4094704-supplementary.pdf
